# Supplementary material for: Xenorhabdus and Photorhabdus Metabolites for Fungal Biocontrol and Application in Soybean Seed Protection
Source: J Fungi (Basel). 2025 Sep 23;11(10):691. doi: 10.3390/jof11100691 (PMC12565595; doi:10.3390/jof11100691)
Supplement: Supplementary file 1 [file jof-11-00691-s001.zip]

Archive with 1 entries (1 files):
- jof-3847589-supplementary.pdf
